# Supplementary material for: SARS-CoV-2 antigen rapid detection tests: test performance during the COVID-19 pandemic and the impact of COVID-19 vaccination
Source: eBioMedicine. 2024 Oct 10;109:105394. doi: 10.1016/j.ebiom.2024.105394 (PMC11663747; doi:10.1016/j.ebiom.2024.105394)
Supplement: Supplementary Statistics [file mmc2.zip]

Archive with 1 entries (1 files):
- Supplementary_Statistical_Analysis.html
